# Supplementary material for: One-Pot Synthesis of Alkyl Functionalized Reduced Graphene Oxide Nanocomposites as the Lubrication Additive Enabling Enhanced Tribological Performance
Source: Molecules. 2024 Apr 26;29(9):2004. doi: 10.3390/molecules29092004 (PMC11085161; doi:10.3390/molecules29092004)
Supplement: Supplementary file 1 [file molecules-29-02004-s001.zip]

Archive with 1 entries (1 files):
- molecules-2982918-supplementary.pdf
